# Supplementary material for: Quality and quantity of data used by Health Canada in approving new drugs
Source: Front Med (Lausanne). 2023 Nov 30;10:1299239. doi: 10.3389/fmed.2023.1299239 (PMC10720610; doi:10.3389/fmed.2023.1299239)
Supplement: Supplementary file 1 [file Table_1.XLSX]

## Sheet: Sheet1
Generic name	Brand name	Anatomical-Therapeutic-Chemical category 2nd level	Date New Drug Submission	Date of Notice of Compliance (market approval)	Traditional versus biologic		Review status				Outcome used for approval		Number of indications	Number of patients in clinical trials	Orphan		First in class		Number of pivotal trials per drug	Length of longest pivotal trial (months)	Randomized (unknown = 0, no = 1, yes = 2)	Type of control (none = 0, placebo = 1, active = 2)	Age of patients	Number of arms	Phase of trials	Proportion male (%)	Blind (no = 0, yes = 1)	Superiority, Inferiority, NA
					Traditional	Biologic	Standard	Priority	Standard + NOC	Priority + NOC	Surrogate	Clinical			Yes	No	Yes	No										Superiority	Inferiority	NA
Idecabtagene vicleucel	Abecma	antineoplastic agents	2020-09-22	2021-05-26		1				1	1		1	128					1	24	1	0	median = 61	1	2		0			1
Brentuximab	Adcetris	antineoplastic agents	2012-04-11	2013-02-01		1			1		1		2	102	1		1		2		1	0		1	2		0			1
Brentuximab				2013-02-01										58							1	0		1	2		0			1
Flibanserin	Addyi	other gynecologicals	2015-11-18	2018-02-27	1		1					1	1	1087		1	1		1	48	2	1	mean = 36 (range 19-55)	2	3	0	1
Riociguat	Adempas	antihypertensives	2013-02-25	2013-09-19	1			1			1		2	261	1		1		1	4	2	1	range 19-80	4	3		1
Lixisenatide	Adlyxine	drugs used in diabetes	2016-04-26	2017-05-25	1		1				1		1	6631 (placebo controlled studies only)		1		1	6	6.5	1	0	mean = 54-57	1	3	43-52	0
Lixisenatide				2017-05-25																	0	add-on to existing therapy		2	3		1
Lixisenatide				2017-05-25																	0			2	3		1
Lixisenatide				2017-05-25																	0			2	3		1
Lixisenatide				2017-05-25																	0			2	3		1
Lixisenatide				2017-05-25																	0			2	3		1
Tralokinumab	Adtralza	other dermatological preparations	2020-10-30	2021-10-13		1	1					1	1	1976		1	1		3	4	2	1	18+	3	3		1	1
Tralokinumab				2021-10-13																	2	1		3
Tralokinumab				2021-10-13																	2	1		2
Antihemophilic Factor (Recombinant), PEGylated	Adynovate	antihemorrhagics	2015-12-02	2016-11-17		1	1					1	3	137					1		1	0	12-65 (25% 12 to <18)	2		100	0			1
Lonoctocog Alfa	Afstyla	antihemorrhagics	2015-12-23	2016-12-12		1	1					1	3	175					2		1	0	12-65	1	1,3	100	0			1
Lonoctocog Alfa				2016-12-12										84							1	0	0 to <12	1	3	100
Erenumab	Aimovig	analgesics	2017-08-18	2018-08-01		1	1					1	1			1	1		2	6	2	1	18-65	2	2		1
Erenumab				2018-08-01																	2	1		2	3		1
Fremanezumab	Ajovy	analgesics	2019-05-01	2020-04-09		1	1					1	1	875		1		1	2	3	2	1		3			1
Fremanezumab				2020-04-09										1130							2	1		3			1
trifarotene	Aklief	antineoplastic agents	2018-12-14	2019-11-25	1		1					1	1	2420		1		1	2	3	2	vehicle control	≥9	2	3		1
trifarotene				2019-11-25																	2	vehicle control		2	3		1
Netupitant, palonestron	Akynzeo	antiemetics and antinauseants	2016-10-13	2017-09-28	1		1					1	1	679		1		1	2	NA	2	netupitant + palonestron versus palonestron)	adults	5	2		1	1
Netupitant, palonestron				2017-09-28										1450							2				3
Alectinib	Alecensaro	antineoplastic agents	2015-11-12	2016-09-29	1				1		1		1	87	1			1	2	4	1	0		1	1		0			1
Alectinib				2016-09-29										138				1			1	0		1	2		0			1
Recombinant human coagulation Factor IX, FC fusion protein	Alprolix	antihemorrhagics	2013-03-28	2014-03-20		1	1					1	3	123	1				1		1	0	≥12	4	3	100	0			1
Brigatinib	Alunbrig	antineoplastic agents	2017-10-24	2018-07-26	1			1			1		1	222	1			1	1		1	0		2	2		0			1
Lubiprostone	Amitiza	drugs for constipation	2014-10-31	2015-10-14	1		1					1	2	603		1	1		3	1	2	1		2	3		1
Lubiprostone				2015-10-14																	2	1		2	3		1
Lubiprostone				2015-10-14																	2	1		2	3		1
Umeclininium and vilanterol	Anoro ellipta	drugs for obstructive airways diseases	2013-01-10	2013-12-23	1		1				1		1	3244		1		1	3	6	2	1	mean = 63.5	2	3	70	1
Umeclininium and vilanterol				2013-12-23																	2	2		2	3		1
Umeclininium and vilanterol				2013-12-23																	2	2		2	3		1
Eslicarbazepine	Aptiom	antiepileptics	2013-06-12	2014-07-08	1		1					1	1	1410		1		1	3	3	2	1		4	3		1
Eslicarbazepine				2014-07-08																	2	1		4	3		1
Eslicarbazepine				2014-07-08																	2	1 & 2		3	3		1
Haemagglutinin-Strain A	Arepanrix H5N1	vaccines	2007-07-05	2013-02-13		1	1				1		1	4561					1	12	2	1	≥18	8	3		1
Teriflunomide	Aubagio	immunosuppressants	2012-11-29	2013-11-14	1		1					1	1	1088		1		1	2	24	2	1	18-55	3	3		1
Teriflunomide				2013-11-14																	2	1		3	3		1
erdafitinib	Balversa	antineoplastic agents	2019-02-08	2019-10-25	1				1		1		2	210		1	1		1	11.3	1	0		1	2		0			1
Avelumab	Bavencio	antineoplastic agents	2017-03-23	2017-12-18		1		1			1		2	88	1			1	1	12 (minimum)	1	0	median = 72.5 (range 33 to 88)	1	2	73.9	0			1
Suvorexant	Belsomra	psycholeptics	2016-07-05	2018-11-29	1		1					1	1	2027		1	1		2	3	2	1		3	3		1
Suvorexant				2018-11-29																	2	1			3		1
brolucizumab	Beovu	ophthalmologicals	2019-03-27	2020-03-12		1	1					1	1	1817		1		1	2	24	2	2		3	3		1		1
brolucizumab				2020-03-12																	2	2		2	3		1
Bepotastine	Bepreve	ophthalmologicals	2015-08-19	2016-07-27	1		1					1	1	107		1		1	2	1.75	2	1	≥11	3	2,3		1
Bepotastine				2016-07-27										130							2	1	≥11	3	3		1
Inotuzumab ozogamicin	Besponsa	antineoplastic agents	2017-03-30	2018-03-15		1	1					1	1	326	1		1		1	60	2	2		2	3		0
Bictegravir sodium, emtricitabine, tenofovir alafenamide hemifumarate	Biktarvy	antivirals for systemic use	2017-07-26	2018-07-10	1		1				1		1	629		1		1	2	12	2	2		2	3		1		1
Bictegravir sodium, emtricitabine, tenofovir alafenamide hemifumarate				2018-07-10										625							2	2		2	3		1		1
Bimekizumab	Bimzelx	immunosuppressants	2021-01-18	2022-02-14		1	1					1	1	478					3	14	2	2	mean = 45.2 (range 18 to 83)	3		70.7	1	1
Bimekizumab				2022-02-14										567							2	1		3			1
Bimekizumab				2022-02-14										435							2	1		3			1
Bilastine	Blexten	antihistamines for systemic use	2015-05-11	2016-04-21	1		1					1	2	2978 (including nonpivotal studies)		1		1	5	1	2	1 & 2 (in some cases)	≥12	2	3		1
Bilastine				2016-04-21																	2		≥12	2	3		1
Bilastine				2016-04-21																	2		≥12	2	3		1
Bilastine				2016-04-21										742							2	1	≥18	2	2		1
Bilastine				2016-04-21																	2	1	≥18	2	3		1
Blinatumomab	Blincyto	antineoplastic agents	2015-01-30	2015-12-22		1			1		1		1	189	1		1		1		1	0	median = 39 (rangle 18 to 79)	1	2	63	0			1
Bosutinib	Bosulif	antineoplastic agents	2011-12-20	2014-03-14	1				1		1		1	571	1			1	1	6	1	0		1	1,2		0			1
Encorafenib	Braftovi	antineoplastic agents	2020-03-20	2021-03-02	1		1				1		1	192	1			1	1	12.8	2	2		3			0
Fluticasone and vilanterol	Breo ellipta	drugs for obstructive airways diseases	2012-07-20	2013-07-03	1		1					1	1	824		1		1	4	12	2	1	mean = 62 (range 40 to 85)	2	3	70	1
Fluticasone and vilanterol				2013-07-03										816							2	1		2	3		1
Fluticasone and vilanterol				2013-07-03										3255							2	2	mean = 64 (range 40 to 90)	4	3	57	1
Fluticasone and vilanterol				2013-07-03																	2	2		4	3		1
Sugammadex	Bridion	all other therapeutic products	2014-12-23	2016-02-05	1		1					1	1	198		1	1		3	NA	2	2		4	3		1
Sugammadex				2016-02-05										84							2	2		2			1
Sugammadex				2016-02-05										182							2	2		2	3		1
Vernakalant	Brinavess	cardiac therapy	2016-01-04	2017-03-13	1		1				1		2	1018					5	NA	0	1, 2			3
Vernakalant				2017-03-13																	0	1, 2			3
Vernakalant				2017-03-13																	0	1, 2			3
Vernakalant				2017-03-13																	0	1, 2			3
Vernakalant				2017-03-13																	0	1, 2			3
Cerliponase Alfa	Brineura	other alimentary tract and metabolism products	2018-05-25	2018-12-19		1		1			1		1	23	1		1		2	24	1	0	3 to 8	1		37	0			1
Cerliponase Alfa				2018-12-19																	1	0		1			0			1
Brivaracetam	Brivlera	antiepileptics	2015-03-30	2016-03-09	1		1					1	1	1558		1		1	3	5.5	2	1		4			1
Brivaracetam				2016-03-09																	2	1		4			1
Brivaracetam				2016-03-09																	2	1		3			1
Zanubrutinib	Brukinsa	cardiac therapy	2020-08-12	2021-03-01	1			1			not available		1	229	1			1	1	18.8	2	2	≥18	2	3
Nebivolol	Bystolic	beta blocking agents	2011-12-23	2012-12-21	1		1				1		1	1716		1		1	3	3	2	1	mean = 54	2	3	55	1
Nebivolol				2012-12-21																	2	1		2	3		1
Nebivolol				2012-12-21										300							2	1	mean = 51	2	3	45	1
cabotegravir, rilpivirine	Cabenuva	antivirals for systemic use	2019-04-29	2020-03-18	1		1				1		3	629		1		1	2	12	2	2		2	3				1
cabotegravir, rilpivirine				2020-03-18										616							2	2		2	3				1
caplacizumab	Cablivi	antithrombotic agents	2019-07-22	2020-02-28		1		1			1		1	145	1		1		1	2	2	1		2	3		1
Cabozantinib	Cabometyx	antineoplastic agents	2017-06-06	2018-09-14	1			1			1		1	658	1		1		1	12	2	2		2	3		0
acalabrutinib	Calquence	antineoplastic agents	2018-03-15	2019-08-23	1				1		1		1	124	1			1	1	26.3	1	0	median = 68 (range 42 to 90)	1	2	80	0			1
Eliglustat	Cerdelga	other alimentary tract and metabolism products	2015-03-19	2017-04-21	1		1				1		1	40	1			1	2	13	2	1		2	3		1
Eliglustat				2017-04-21										159							2	2		2			1		1
Reslizumab	Cinqair	drugs for obstructive airway diseases	2015-07-03	2016-07-20		1	1					1	1	953		1	1		2	13	2	1	≥12	2			1
Reslizumab				2016-07-20																	2	1	≥12	2			1
Tozinameran	Comirnaty	vaccines	2020-06-10	2021-09-16		1	1					1	1	43651 (phase 3)					1	2	2	1	≥12	2	1,2,3		1
Linaclotide	Constella	drugs for constipation	2012-12-14	2013-12-02	1		1					1	2	800		1	1		4	6.5	2	1		2			1
Linaclotide				2013-12-02										804							2	1		2			1
Linaclotide				2013-12-02										642						4	2	1		2			1
Linaclotide				2013-12-02										630							2	1		2			1
Ranolazine	Corzyna	cardiac therapy	2020-05-27	2020-12-31	1			1			1		1	823		1	1		2	3	2	1		3			1
Ranolazine				2020-12-31										565							2	1		2			1
Secukinumab	Cosentyx	immunosuppressants	2013-12-17	2015-02-27		1	1					1	1	2403 (4 studies only 2 pivotal)		1	1		2	13	2	1		2	3		1
Secukinumab				2015-02-27																	2	1		2	3		1
Cobimetinib	Cotellic	antineoplastic agents	2015-03-12	2016-02-22	1		1				1		1	495	1			1	1		2	1	median = 55 (range 23 to 88)	2	2	58	1
Virus-like particles of SARS-CoV-2 Spike Protein	Covifenz	vaccines	2021-08-09	2022-02-24		1	1					1	1	24141					1		2	1	≥18	2	2,3		1
Isavuconazonium sulfate	Cresemba	antimycotics for systemic use	2017-10-26	2018-12-19	1		1					1	2	258	1			1	2		2	2		2	3		1		1
Isavuconazonium sulfate				2018-12-19										146							1	0		1	3		0			1
Burosumab	Crysvita	drugs for treatment of bone diseases	2018-05-16	2018-12-05		1		1				1	1	52	1		1		1	16	2	0	5 to 12	1	2		0			1
Ramucirumab	Cyramza	antineoplastic agents	2014-07-28	2015-07-16		1	1					1	1	355	1			1	2	3	2	1		2	3		1
Ramucirumab				2015-07-16										665							2	1		2	3		1
decitabine	Dacogen	antineoplastic agents	2018-06-29	2019-07-11	1		1				1		2	170	1			1	2		2	1	adults	2
decitabine				2019-07-11										99							1	0	adults	1						1
Daclatasvir	Daklinza	antivirals for systemic use	2014-05-16	2015-08-13	1				1			1	1	211		1		1	1	12	1	0		1	2		0			1
Daratumumab	Darzalex	antineoplastic agents	2015-09-14	2016-06-29		1			1		1		1	106	1		1		2	median = 7.4	1	0	median = 63.5	1	2	49	0			1
Daratumumab				2016-06-29																	1	0	40 to 80	1	3		0			1
Glasdegib	Daurismo	antineoplastic agents	2019-03-15	2020-04-28	1		1					1	1	116	1			1	1	median = 20	1	drug + second drug vs. second drug alone	≥55	2	1b, 2					1
Lemborexant	Dayvigo	psycholeptics	2019-09-03	2020-11-04	1		1					1	1	640		1		1	2	6	2	1	median - 55, range 18 to 88	2	3		1
Lemborexant				2020-11-04										477							2	1	median == 63, range 55 to 88	2	3		1
Defibrotide	Defitelio	antithrombotic agents	2016-12-09	2017-07-10		1		1				1	1	44	1		1		1		1	historical	>1 month to <16 years	1			0			1
Decitabine	Demylocan	antineoplastic agents	2017-12-28	2019-01-21	1		1				1		1	170	1			1	2		2	drug + standard care		2	3		0
Decitabine				2019-01-21										99							1	0		1			0			1
Stiripentol	Diacomit	antiepileptics	2010-10-08	2012-12-21	1		1					1	1	42	1			1	2	2	2	1	3 to 18	2			1
Stiripentol				2012-12-21										23							2	1	3 to 18	2			1
Triheptanoin	Dojolvi	other alimentary tract and metabolism products	2020-07-28	2021-02-15	1			1			1		1	32	1			1	1	4	2	2	median = 22.5, range 7 to 64	2	2		1
Conjugated estrogens and bazedoxifene acetate	Duavive	sex hormones and modulators of the genital system	2012-12-04	2014-10-23	1		1					1	1	318		1		1	2	24	2	1	mean = 53	3	3	0	1
Conjugated estrogens and bazedoxifene acetate				2014-10-23										3397							2	1	mean = 56	6		0	1
Dupilumab	Dupixent	other dermatological preparations	2016-12-16	2017-11-30		1	1					1	1	1698		1	1		3	13	2	1	≥18	2	3		1
Dupilumab				2017-11-30																	2	1		2	3		1
Dupilumab				2017-11-30										421							2	1		2	3		1
Difluprednate	Durezol	corticosteroids, dermatological preparations	2012-11-20	2013-11-04	1		1				1		2	219	1			1	4	1	2	1		2	3		1
Difluprednate				2013-11-04																	2	1		2	3		1
Difluprednate				2013-11-04									1	200						1	2	2		2	3		1		1
Difluprednate				2013-11-04																	2	2		2	3		1		1
Azelastine and fluticasone	Dymista	nasal preparations	2013-12-04	2014-10-23	1		1					1	1	848		1		1	3	0.5	2	1, 2	12-18: 10%, 65+: 2%	4	3	36	1
Azelastine and fluticasone				2014-10-23																	2	1, 2		4	3		1
Azelastine and fluticasone				2014-10-23																	2	1, 2		4	3		1
Tesamorelin	Egrifta	pituitary and hypothalamic hormones and analogues	2011-06-17	2014-04-29	1		1				1		1	806		1	1		2	13	2	1		2	3
Tesamorelin				2014-04-29																	2	1		2	3
Taliglucerase Alfa	Elelyso	other alimentary tract and metabolism products	2013-06-18	2014-05-29		1	1				1		1	132	1			1	1		0		2-85			55
Antihemophilic factor, FC fusion protein	Eloctate	antihemorrhagics	2013-07-30	2014-08-22		1	1					1	3	164					1	13.5	1	0	12-65	1		100	0			1
galcanezumab	Emgality	analgesics	2018-08-21	2019-07-30		1	1					1	1	858		1		1	3	6	2	1	18-65	3	3		1
galcanezumab				2019-07-30										915							2	1	18-65	3	3		1
galcanezumab				2019-07-30										1113							2	1	18-65	3	3		1
Elotuzumab	Empliciti	antineoplastic agents	2015-10-01	2016-06-21		1		1			1		1	646	1		1		1		2	drug + two other drugs vs two other drugs		2	3		0
Trastuzumab deruxtecan	Enhertu	antineoplastic agents	2020-07-24	2021-04-15		1			1		1		1	253		1		1	1	median = 7.8	2	0	median = 55 (range 28 to 96)	1	2	0	0			1
Satralizumab	Enspryng	immunosuppressants	2019-11-18	2020-06-01		1		1				1	1	83	1		1		2	6	2	1	≥12	2	3		1
Satralizumab				2020-06-01										95							2	1	≥12	2	3		1
Sacubitril, Valsartan	Entresto	agents acting on the renin-angiotensin system	2015-03-06	2015-10-02	1			1				1	1	8442		1	1		1		2	2	mean = 64	2	3	78	1
Vedolizumab	Entyvio	immunosuppressants	2013-11-21	2015-01-29		1	1					1	1	374		1		1	1	13	2	1		2	3		1
Sofosbuvir + Velpatasvir	Epclusa	antivirals for systemic use	2015-12-14	2016-07-11	1			1			1		2	1035		1		1	4	12	2	1		2	3
Sofosbuvir + Velpatasvir				2016-07-11																	2	2		2	3
Sofosbuvir + Velpatasvir				2016-07-11																	2	2		2	3
Sofosbuvir + Velpatasvir				2016-07-11										267							2	drug + second drug vs. drug alone		3	3
Albiglutide	Eperzan	drugs used in diabetes	2013-05-24	2015-07-15		1	1				1		2	999		1		1	6	26	2	0	mean = 56 (range 18 to 86)	1	3	51	0			1
Albiglutide				2015-07-15										657							2	drug + second drug		2	3		1
Albiglutide				2015-07-15										563							2	drug + second drug		3	3		1
Albiglutide				2015-07-15										735							2	drug + second drug		3	3		1
Albiglutide				2015-07-15										805							2	drug + second drug		2	3		1
Albiglutide				2015-07-15										486							2	drug + second drug		2	3		1
Vismodegib	Erivedge	antineoplastic agents	2012-04-02	2013-07-12	1		1				1		1	104		1	1		1		1	0	>18	1	2		0			1
Apalutamide	Erleada	endocrine therapy	2017-12-07	2018-07-03	1			1			1		1	1207		1		1	1	median = 16.9	2	1	median = 74	2	3	100	1
Pirfenidone	Esbriet	immunosuppressants	2012-03-02	2012-10-01	1			1			1		1	348	1		1		2	18	2	1		2	3		1
Pirfenidone				2012-10-01										344							2	1		2	3		1
antihemophiliac factor viii pegylated	Esperoct	antihemorrhagics	2018-07-23	2019-07-04		1	1					1	3	186					3		1	0	12 TO 65	1		100	0			1
antihemophiliac factor viii pegylated				2019-07-04										68							1	0	<12	1		100	0			1
antihemophiliac factor viii pegylated				2019-07-04										33							1	0		1		100	0			1
Crisaborole	Eucrisa	other dermatological preparations	2017-06-23	2018-06-07	1		1					1	1	1522		1		1	2	1	2	1	mean = 12.2 (range 2 to 79)	2	3		1
Crisaborole				2018-06-07																	2	1		2	3		1
romosozumab	Evenity	drugs for treatment of bone diseases	2016-08-18	2019-06-17		1	1					1	1	7180		1	1		2	24	2	1	55 to 90		3	0	1
romosozumab				2019-06-17										4093							2	2	55 to 90		3	0	1
Risdiplam	Evrysdi	other drugs for disorders of the musculo-skeletal system	2020-07-31	2021-04-14	1			1				1	1	41	1			1	2	24	1	0	1 to 7 months	1			0			1
Risdiplam				2021-04-14																	2	1	2 to 25	2			1
Aflibercept	Eylea	ophthalmologicals	2011-08-17	2013-11-08		1	1					1	1	2412		1		1	2	13	2	2		4			1
Aflibercept				2013-11-08																	2	2		4			1
Benralizumab	Fasenra	drugs for obstructive airways diseases	2017-03-21	2018-02-22		1	1					1	1	2510	1			1	2	14	2	1		2	3		1
Benralizumab				2018-02-22																	2	1		2	3		1
Deferiprone	Ferriprox	all other therapeutic products	2013-03-07	2015-02-13	1		1				1		1	93	1			1	2	12	2	2	18 to 36	2	3		0
Deferiprone				2015-02-13										354							0	0		1						1
Levomilnacipran	Fetzima	psychoanaleptics	2013-08-13	2015-05-08	1		1					1	1	1130		1		1	3	2	0	1			3	36	1
Levomilnacipran				2015-05-08																	0	1			3		1
Levomilnacipran				2015-05-08																	0	1			3		1
Ulipristal	Fibristal	sex hormones and modulators of the genital system	2012-06-29	2013-06-24	1		1					1	1	146		1		1	2	3.25	2	1		2	3	0	1
Ulipristal				2013-06-24										204							2	2		2	3	0	1
Icatibant	Firazyr	other hematological agents	2013-03-05	2014-06-04	1		1					1	1	98	1		1		1	NA	2	1	mean = 37.0	2	3
Amifampridine	Firdapse	other nervous system drugs	2019-11-06	2020-07-31	1			1				1	1	38	1			1	2	0.5	2	1	21 to 88	2	3		1
Amifampridine				2020-07-31										26							2	1		2	3		1
Pralatrexate	Folotyn	antineoplastic agents	2017-07-18	2018-10-26	1				1		1		1	115	1			1	1		1	0	Median = 59.0 (range 21 to 85)	1	2	68	0			1
Dapagliflozin	Forxiga	drugs used in diabetes	2012-12-07	2014-12-12	1		1				1		2	485		1		1	5	26	2	1		4	3		1
Dapagliflozin				2014-12-12										546							2	1		4	3		1
Dapagliflozin				2014-12-12										816							2	2		4	3		1
Dapagliflozin				2014-12-12										597							2	1		4	3		1
Dapagliflozin				2014-12-12										808							2	1		4	3		1
Perampanel	Fycompa	antiepileptics	2012-02-29	2013-04-04	1		1					1	1	1038		1	1		3	8	2	1		3	3		1
Perampanel				2013-04-04																	2	1		3	3		1
Perampanel				2013-04-04																	2	1		4	3		1
Migalastat	Galafold	other alimentary tract and metabolism products	2016-07-15	2017-09-05	1		1				1		1	52	1		1		2	30	2	2		2	3		0
Migalastat				2017-09-05										67							2	1		2	3		1
Simeprevir	Galexos	antivirals for systemic use	2013-04-15	2013-11-18	1			1			1		1	785		1		1	3	6	2	1		2	3
Simeprevir				2013-11-18																	2	1		2	3
Simeprevir				2013-11-18										393							2	1		2	3
Human papillomavirus 9 alent vaccine, recombinant	Gardasil 9	vaccines	2014-02-13	2015-02-05		1	1					1	2	14204		1		1	6	median = 40	2	2	16 to 26	2	2b, 3	0	1
Human papillomavirus 9 alent vaccine, recombinant				2015-02-05										2800							1	0	9 to 26	1		14.3	0			1
Human papillomavirus 9 alent vaccine, recombinant				2015-02-05										600							1	2	9 TO 15	2		0	1
Human papillomavirus 9 alent vaccine, recombinant				2015-02-05																	0	1	12 to 26	2		0	1
Human papillomavirus 9 alent vaccine, recombinant				2015-02-05																	0	0		1			0			1
Human papillomavirus 9 alent vaccine, recombinant				2015-02-05																	0	0		1			0			1
Pralsetinib	Gavreto	antineoplastic agents	2020-09-10	2021-06-30	1				1		1		1	125	1			1	1		1	0	median = 60 (range 28 to 85); median = 65 (range 30 to 87)	2	2		0			1
Obinutuzumab	Gazyva	antineoplastic agents	2013-10-02	2014-11-25		1	1				1		1	356	1			1	1	median = 14.5	2	2		3	3	60	0
Elvitegravir, Cobicistat, Emtricitabine, Tenofovir Alafenamide Hemifumarate	Genvoya	antivirals for systemic use	2015-01-19	2015-11-27	1		1				1		1	866		1		1	2	12	2	2	median = 33 to 41	2	3
Elvitegravir, Cobicistat, Emtricitabine, Tenofovir Alafenamide Hemifumarate				2015-11-27																	2	2		2	3
Afatinib	Giotrif	antineoplastic agents	2012-09-12	2013-11-01	1		1				1		1	345	1			1	1		2	2	median = 61	2	3	35	0
Givosiran	Givlaari	other alimentary tract and metabolism products	2020-03-19	2020-10-09	1			1				1	1	94	1		1		1	6	2	1	≥12	2	3		1
Ledipasvir and sofosbuvir	Harvoni	antivirals for systemic use	2014-03-20	2014-10-15	1			1			1		2	865		1	1		3	6	2	0		4	3		0
Ledipasvir and sofosbuvir				2014-10-15										400							2	0		4	3		0
Ledipasvir and sofosbuvir				2014-10-15										600							2	0		3	3		0
Panhematin	Hemin	other hematological agents	2017-12-20	2018-07-13		1		1				1	1	99					8		0						0
Panhematin				2018-07-13																	0						0
Panhematin				2018-07-13																	0						0
Panhematin				2018-07-13																	0						0
Panhematin				2018-07-13																	0						0
Panhematin				2018-07-13										130							0	0					0
Panhematin				2018-07-13										32							0						0
Panhematin				2018-07-13										108							0						0
Emicizumab	Hemlibra	antihemorrhagics	2018-01-09	2018-08-02		1		1				1	1		1		1		1		2	0	≥12	2	3	100	0
Ritonavir, paritaprevir, ombitasvir, dasabuvir	Holkira Pak	antivirals for systemic use	2014-05-14	2014-12-22	1			1			1		2	631		1		1	6	3	2	1		2	3		1
Ritonavir, paritaprevir, ombitasvir, dasabuvir				2014-12-22										419							2	0		2	3		1
Ritonavir, paritaprevir, ombitasvir, dasabuvir				2014-12-22										305							2	0		2	3		1
Ritonavir, paritaprevir, ombitasvir, dasabuvir				2014-12-22										394							2	1		2	3		1
Ritonavir, paritaprevir, ombitasvir, dasabuvir				2014-12-22										179							2	0		2	3		0
Ritonavir, paritaprevir, ombitasvir, dasabuvir				2014-12-22										380							2	0		2	3		0			1
Immunoglobin hyaluronidase	Hyqvia	immune sera and immunoglobulins	2020-12-18	2022-01-14		1	1					1	1	87					1	3	1	0	median = 35 (range 4 to 78)	1	3	50.6	0			1
Palbociclib	Ibrance	antineoplastic agents	2015-02-12	2016-03-16	1				1		1		1	177		1	1		1		2	drug + second drug vs. second drug alone		2	1,2	0	0
Tenapanor	Ibsrela	drugs for constipation	2019-02-26	2020-04-15	1		1					1	1	606		1	1		2	6.5	2	1		2	3		1
Tenapanor				2020-04-15										593							2	1		2	3		1
Ponatinib	Iclusig	antineoplastic agents	2013-05-23	2015-04-02	1				1		1		1	449	1		1		1	median = 27.9 (range 0.07 to 39.5)	1	0		6	2		0			1
Albutrepenonacog Alfa	Idelvion	antihemorrhagics	2015-02-09	2016-01-26		1	1					1	3	63					1	27	1	0	median = 30 (range 12 to 61)	3		100	0			1
Enasidenib mesylate	Idhifa	antineoplastic agents	2018-06-15	2019-02-06	1					1	1		1	105	1		1		1		1	0	median = 68 (range 42 to 90)	1	2	63	0			1
Tildrakizumab	Ilumya	immunosuppressants	2019-01-25	2021-05-19		1	1					1	1	1862		1		1	2	16	2	1		3	3
Tildrakizumab				2021-05-19																	2	1, 2		4	3
Ibrutinib	Imbruvica	antineoplastic agents	2014-04-17	2014-11-17	1			1			1		1	391	1		1		1	6	2	2	median = 67 (range 30 to 88)	2	3	68	0
Durvalumab	Imfinzi	antineoplastic agents	2017-02-16	2017-11-03		1			1		1		1	191		1		1	1	12	1	0	median = 67 (range 30 to 88)	1	1,2	72	0			1
Mecasermin	Increlex	pituitary and hypothalamic hormones and analogues	2020-01-09	2020-12-17		1	1					1	1	92	1		1		1	60	1	0	mean = 6.8 (range 1.7 to 15.2)	1	3		0			1
Cedazuridine, Decitabine	Inqovi	antineoplastic agents	2019-12-31	2020-07-07	1		1				1		1	80	1			1	2	24	2	2		2	2		0
Cedazuridine, Decitabine				2020-07-07										133							2	2		2	3		0
Fedratinib	Inrebic	antineoplastic agents	2019-07-19	2020-07-27	1		1				1		1	289	1			1	2	6	2	1	65 (range 27 to 86)	3	3		1
Fedratinib				2020-07-27										97							0	0	67 (range 39 to 83)	1	2		0			1
prasterone	Intrarosa	sex hormones and modulators of the genital system	2016-10-05	2019-11-06	1		1					1	1	1552 (only exposed to prasterone)	1				5	13	2	1		2	3	0	1
prasterone				2019-11-06																	2	1		2	3	0	1
prasterone				2019-11-06																	2	1		2	3	0	1
prasterone				2019-11-06																	2	1		2	3	0	1
prasterone				2019-11-06																	1	0		1	3	0	0			1
Canagliflozin	Invokana	drugs used in diabetes	2012-07-27	2014-05-23	1		1				1		4	10285		1	1		9	13	0	0	55 to 60	1	3		1
Canagliflozin				2014-05-23																	0	add on to standard drugs		2	3		1
Canagliflozin				2014-05-23																	0			2	3		1
Canagliflozin				2014-05-23																	0			2	3		1
Canagliflozin				2014-05-23																	0			2	3		1
Canagliflozin				2014-05-23																	0			2	3		1
Canagliflozin				2014-05-23																	0	1	60-69		3		1
Canagliflozin				2014-05-23																	0	1	55-60		3		1
Canagliflozin				2014-05-23																	0	add on to standard drugs	60-69		3		1
Romidepsin	Istodax	antineoplastic agents	2011-12-22	2013-10-16	1				1		1		1	131	1			1	1		1	0		1	2		0			1
AD26.COV2.S	Janssen COVID-19 vaccine	vaccines	2021--06-14	2021-11-23		1	1					1	1	44325					1		2	1	median = 53.0	2	3		1
Empagliflozin	Jardiance	drugs used in diabetes	2013-04-17	2015-07-23	1		1				1		3	8076		1		1	4	26	2	1			3		1
Empagliflozin				2015-07-23																	2	1			3		1
Empagliflozin				2015-07-23																	2	1			3		1
Empagliflozin				2015-07-23																	2	1			3		1
Dostarlimab	Jemperli	antineoplastic agents	2021-03-26	2021-12-23		1			1		1		1	129		1		1	1	median = 6.5	1	0			1		0			1
Ocriplasmin	Jetrea	ophthalmologicals	2012-12-24	2013-08-13		1		1			1		1	652		1	1		2	6	2	1	mean = 71.3	2	3		1
Ocriplasmin				2013-08-13																	2	1	mean = 72.0	3	3		1
Antihemophilic factor (recombinant, B-domain deleted, PEGylated)	Jivi	antihemorrhagics	2017-11-03	2018-10-18		1	1					1	3	148					1	9	2	0	12 to 65		2,3	100	0			1
Efinaconazole	Jublia	antifungals for dermatological use	2012-10-19	2013-10-02	1		1					1	1	870		1		1	2	12	0	0		2	3
Efinaconazole				2013-10-02										785							0	0		2	3
Lomitapide	Juxtapid	lipid modifying agents	2012-11-21	2014-02-04	1		1				1		1	29	1		1		1	14	1	0	mean = 30.7 (range 18 to 55)	1	3	55	0			1
Trastuzumab emtansine	Kadcyla	antineoplastic agents	2013-02-08	2013-09-11		1		1				1	2	991		1	1		1	30.9	2	2			3	0	0
Ivacaftor	Kalydeco	other respiratory system products	2012-04-30	2012-11-26	1			1			1		1	161	1		1		2	12	2	1	mean = 26	2	3		1
Ivacaftor				2012-11-26										52							2	1	mean = 9 (range 6 to 11)	2	3		1
Sebelipase Alfa	Kanuma	other alimentary tract and metabolism products	2017-03-23	2017-12-15		1			1		1		1	66	1		1		2	5	2	1	4 to 58	2			1
Sebelipase Alfa				2017-12-15										9							1	historical control	1 to 6 months	1			0
Sarilumab	Kevzara	immunosuppressants	2016-01-29	2017-01-12		1	1					1	1	1197		1		1	2	13	2	1	mean = 51 (range 18 to 75)	3		18	1
Sarilumab				2017-01-12										546							2	1	mean = 53 (range 19 to 88)	3		18	1
Pembrolizumab	Keytruda	antineoplastic agents	2014-06-23	2015-05-19		1			1		1		2	173	1		1		1	mean = 5.9	2	0	median = 61 (range 18 to 88)	2	1	61	0			1
Ribociclib	Kisqali	antineoplastic agents	2017-03-17	2018-03-02	1		1				1		1	668		1		1	1	median = 15.3	2	1	62 (range 23 to 91)	2	3	0	1
Tisagenlecleucel	Kymriah	antineoplastic agents	2018-02-09	2018-09-05		1		1			1		1	92	1			1	1	median = 13.11	1	0	3 to 23	1	2		0			1
Carfilzomib	Kyprolis	antiepileptics	2015-05-19	2016-01-15	1			1			1		1	792	1			1	1		2	drug + second drug vs. second drug alone		2	3		0			1
Ivabradine	Lancora	cardiac therapy	2013-08-23	2016-12-23	1		1					1	1	6505		1		1	1		2	1		2	3		1
Olaratumab	Lartruvo	antineoplastic agents	2017-03-06	2017-11-23		1			1			1	1	133	1			1	1		2	2	≥18	2	2		0
Lenvatinib	Lenvima	antineoplastic agents	2015-01-08	2015-12-22	1		1				1		1	392	1			1	1		2	1		2	3		1
Inclisiran	Leqvio	lipid modifying agents	2020-08-31	2021-07-26	1		1				1		2	482		1	1		3	18	0	1		2	3		1
Inclisiran				2021-07-26										1561							0	1		2	3		1
Inclisiran				2021-07-26										1617							0	1		2	3		1
cemiplimab	Libtayo	antineoplastic agents	2018-07-27	2019-04-10		1			1		1		1	137		1		1	1	13.5	1	0		3	2		0			1
Edoxaban	Lixiana	antithrombotic agents	2015-09-03	2016-11-04	1		1					1	2	21105		1		1	2	median = 30	2	2	≥1	2	3		1
Edoxaban				2016-11-04										8292							2	2		2			1
sodium zirconium cyclosilicate	Lokelma	all other therapeutic products	2018-08-15	2019-07-25	1		1				1		1	753		1		1	2	1	2	1		4			1
sodium zirconium cyclosilicate				2019-07-25										258							2	1		4			1
Trifluridine, tipiracil	Lonsurf	antineoplastic agents	2017-05-30	2018-01-25	1			1				1	1	800		1		1	1		2	1		2	3		1
Lorlatinib	Lorbrena	antineoplastic agents	2018-06-26	2019-02-22	1				1		1		1	276	1			1	1	6.9	0	0		6	1,2		0			1
Sotorasib	Lumakras	antineoplastic agents	2021-01-14	2021-09-10	1				1		1		1	126	1		1		1	median = 5.5	1	0		1	2		0			1
Lutetium (177Lu) oxodotreotide	Lutathera	therapeutic radiopharmaceuticals	2018-06-18	2019-01-09		1		1			1		1	229	1		1		1		2	2	median = 64 (range 28 to 87)	2	3	51	0
Voretigene neparvovec	Luxturna	ophthalmologicals	2019-10-31	2020-10-13		1	1					1	1	31	1				1	12	2	1		2	3		0
Olaparib	Lynparza	antineoplastic agents	2015-03-16	2016-04-29	1				1		1		1	265	1		1		1		2	1			2	0	1
Pibrentasvir, glecaprevir	Maviret	antivirals for systemic use	2017-01-24	2017-08-16	1			1			1		1	2300	1			1	9	6	2	0		2	3		0			1
Pibrentasvir, glecaprevir				2017-08-16																	1	0		2	2		0			1
Pibrentasvir, glecaprevir				2017-08-16																	2	1		2	3		1
Pibrentasvir, glecaprevir				2017-08-16																	2	0		3,4	2		0			1
Pibrentasvir, glecaprevir				2017-08-16																	1	0		1	3		0			1
Pibrentasvir, glecaprevir				2017-08-16																	1	0		1	3		0			1
Pibrentasvir, glecaprevir				2017-08-16																	2	2		3	3		0
Pibrentasvir, glecaprevir				2017-08-16																	1	0		1	3		0			1
Pibrentasvir, glecaprevir				2017-08-16																	2	0		3	2		0			1
siponimod	Mayzent	immunosuppressants	2018-12-21	2020-02-20	1		1					1	1	1651		1		1	1	median = 21	2	1	mean (median) = 48.0 (49.0)	2	3	40	1
Trametinib	Mekinist	antineoplastic agents	2012-08-03	2013-07-18	1		1				1		1	322	1		1		1		2	2		2	3		0
Binimetinib	Mektovi	antineoplastic agents	2020-03-20	2021-03-02	1		1				1		1		1			1	1		2	2		3	3		0
Propiverine	Mictoryl	urologicals	2015-10-23	2017-01-05	1		1					1	1	988					2	2	2	1,2	≥18	3	3,4		1	1
Propiverine				2017-01-05										324							2	2	18 to 75	2	3		1
Mifepristone and Misoprostol	Mifegymiso	sex hormones and modulators of the genital system	2012-11-14	2015-07-29	1		1					1	1	146		1	1		3	NA	2					0	0
Mifepristone and Misoprostol				2015-07-29										214							2					0	0
Mifepristone and Misoprostol				2015-07-29										551							1					0	0
Tafasitamab	Minjuvi	antineoplastic agents	2020-12-04	2021-08-19		1			1		1		1	81	1		1		1		1	0	median = 72	1	2		0			1
Iron isomaltoside 1000	Monoferric	antianemic preparations	2016-04-28	2018-06-22	1		1				1		1	491		1			3		2	2		2	3		0		1
Iron isomaltoside 1001				2018-06-22										351							2	2		2	3		0		1
Iron isomaltoside 1002				2018-06-22										351							2	2		2	3		0		1
Naloxegol	Movantik	drugs for constipation	2013-08-30	2015-06-02	1		1					1	1	652		1		1	2	3	2	1	mean = 52	2	3	38	1
Naloxegol				2015-06-02										700							2	1		2	3		1
gemtuzumab oxogamicin	Mylotarg	antineoplastic agents	2018-12-17	2019-11-28		1	1				1		1	271	1			1	1	22.5	2	drug + second drug vs. second drug alone		2	3		0
Mirabegron	Myrbetriq	urologicals	2012-03-19	2013-03-06	1		1					1	1	1987		1		1	3	3	2	1,2	mean = 59 (range 18 to 95)	4	3		1
Mirabegron				2013-03-06										1329							2	1		3	3		1
Mirabegron				2013-03-06										1306							2	1		3	3		1
Galsulfase	Naglazyme	other alimentary tract and metabolism products	2012-09-28	2013-09-16		1	1				1		1	39	1			1	1	6	2	1	5 to 29	2	3	34	1
neratinib maleate	Nerlynx	antineoplastic agents	2018-07-19	2019-07-16	1		1				1		1	2840		1		1	1	24	2	1	median 52 (range 23 to 83)	2	3	0	1
Alogliptin	Nesina	drugs used in diabetes	2012-08-29	2013-11-27	1		1				1		2			1		1	5	4.5	2	0	mean = 53 to 57 (range 21 to 80)	3	3		1
Alogliptin				2013-11-27																	2	add on to standard drugs		3	3		1
Alogliptin				2013-11-27																	2			3	3		1
Alogliptin				2013-11-27																	2			3	3		1
Alogliptin				2013-11-27																	2			3	3		1
Rotigotine	Neupro	anti-parkinson drugs	2011-03-30	2013-03-21	1		1					1	2	277		1		1	6	9.75	2	1	mean = 63	2	3	65	1
Rotigotine				2013-03-21										561							2	1	mean = 61	3	3	58	1
Rotigotine				2013-03-21										351							2	1	mean = 66	3	3		1
Rotigotine				2013-03-21										506							2	1,2	mean = 64	3	3		1
Rotigotine				2013-03-21										458						6	2	1	mean = 58	4	3	33	1
Rotigotine				2013-03-21										505							2	1	mean = 52	5	3		1
Drospirenone + Estetrol	Nextstellis	sex hormones and modulators of the genital system	2020-02-18	2021-03-05	1		1					1	1	1864		1		1	2	13	1	0	16 to 50	1	3	0	0			1
Drospirenone + Estetrol				2021-03-05										1553							1	0	18 to 50	1	3	0	0			1
Avalglucosidase alfa	Nexviazyme	other alimentary tract and metabolism products	2020-10-26	2021-11-12		1	1				1		1	100	1			1	1	48	2	2		2	3
Somatrogon	Ngenla	pituitary and hypothalamic hormones and analogues	2020-11-24	2021-10-26		1	1					1	1	224	1				2	12	2	2	3 to 11	2	3	72	0		1
Somatrogon				2021-10-26										53							2	0	3 to 11	2	2	60	0			1
Ixazomib	Ninlaro	antineoplastic agents	2015-12-14	2016-08-04	1			1			1		1	772	1			1	1		2	1		2	3		1
darolutamide	Nubeqa	endocrine therapy	2019-03-27	2020-02-20	1		1				1		1	1509		1		1	1	14.8	2	1	median = 74 (range 48 to 95)	2	3	100	1
Mepolizumab	Nucala	drugs for obstructive airways diseases	2014-11-19	2015-12-03		1	1					1	1	576		1	1		2	8	2	1		2	3		1
Mepolizumab				2015-12-03										135							2	1		2	3		1
SARS-CoV-2 Recombinant Spike Protein	Nuvaxovid	vaccines	2021-08-27	2022-02-17		1	1					1	1	29949					2		2	1	≥18	2	3	52	1
SARS-CoV-2 Recombinant Spike Protein				2022-02-17										15187							2	1	18 to 84	2	3	51	1
Simoctocog alfa	Nuwiq	antihemorrhagics	2013-11-01	2014-10-23		1	1					1	3	32		1		1	3		1	0	18 to 75		3	100	0			1
Simoctocog alfa				2014-10-23										22							2	2			2	100	0
Simoctocog alfa				2014-10-23										59							1	0	2 to 12		3	100	0			1
Antihemophilic Factor (Recombinant) Porcine Sequence	Obizur	antihemorrhagics	2014-08-15	2015-10-14		1	1					1	1	29					1		1	0			2,3	100	0			1
Obeticholic acid	Ocaliva	bile and liver therapy	2016-09-16	2017-05-24	1					1	1		2	216	1		1		2	12	2	1	mean = 56 (range 29 to 86)	3	3	9	1
Obeticholic acid				2017-05-24										16							2	1		3	3		1
Ocrelizumab	Ocrevus	immunosuppressants	2016-09-16	2017-08-14		1	1					1	1			1	1		2	24	2	2	mean = 37				1
Ocrelizumab				2017-08-14																	2	2					1
Sonidegib	Odomzo	antineoplastic agents	2019-07-04	2020-06-12	1		1				1		1	230		1		1	1	42	2	0		2			1			1
Nintedanib	Ofev	antineoplastic agents	2014-07-09	2015-06-25	1		1				1		1	1061	1		1		2	13	2	1	≥40	2	3		1
Nintedanib				2015-06-25																	2	1		2	3		1
Baricitinib	Olumiant	immunosuppressants	2016-03-29	2018-08-17	1		1					1	1	684		1		1	2	13	2	1		3	3		1
Baricitinib				2018-08-17										527							2	1		3	3		1
patisiran sodium	Onpattro	other nervous system drugs	2018-11-14	2019-06-07	1			1				1	1	225	1		1		1	18	2	1		2	3		1
safinamide mesylate	Onstryv	anti-parkinson drugs	2017-11-08	2019-01-10	1		1					1	2	669		1		1	2	6.5	2	1		3	3		1
safinamide mesylate				2019-01-10										549							2	1		2	3		1
Nivolumab	Opdivo	antineoplastic agents	2014-12-19	2015-09-25		1		1				1	1	418	1			1	1		2	2	median = 65.0 (range 18 to 87)	2	3	58.9	1
Macitentan	Opsumit	antihypertensives	2012-12-24	2013-11-06	1		1					1	1	742	1			1	1	29.5	2	1		3	3		1
Nitisinone	Orfadin	other alimentary tract and metabolism products	2016-03-30	2016-12-13	1			1				1	1	457		1		1	1	22.2	1	historical		1	2,3		0			1
Elagolix sodium	Orilissa	pituitary and hypothalamic hormones and analogues	2017-09-22	2018-10-05	1		1					1	1	872		1	1		2	6	2	1	18 to 49	3	3	0	1
Elagolix sodium				2018-10-05										817							2	1		3	3	0	1
Ivacaftor, Lumacaftor	Orkambi	other respiratory system products	2015-01-30	2016-01-26	1			1			1		1	559	1		1		2	6	2	1	≥12	3	3	51	1
Ivacaftor, Lumacaftor				2016-01-26										563							2	1	≥12	3	3		1
Ospemifene	Osphena	sex hormones and modulators of the genital system	2018-11-19	2021-07-16	1		1					1	1	2090		1		1	3	3	2	1	40 to 80	2	3	0	1
Ospemifene				2021-07-16																	2	1		2	3	0	1
Ospemifene				2021-07-16																	2	1		2	3	0	1
Apremilast	Otezla	immunosuppressants	2013-11-08	2014-11-12	1		1					1	1	1257		1		1	2	12	2	1	median = 46 (range 18 to 83)	2	3	68	1
Apremilast				2014-11-12																	2	1		2	3		1
Cenegermin	Oxervate	ophthalmologicals	2018-07-16	2019-02-08		1		1				1	1	177	1		1		2	2	2	1	mean = 61 (range 18 to 95)	2	1,2	40	1
Cenegermin				2019-02-08																	2	1		2	2		1
Lumasiran sodium	Oxlumo	other alimentary tract and metabolism products	2021-07-19	2022-03-07	1			1			1		1	39	1		1		2	6	2	1	≥6	2	3	66.7	1
Lumasiran sodium				2022-03-07										18							1	0	<6	1	3	44.4	0			1
Ozenoxacin	Ozanex	antibiotics and chemotherapeutics for dermatological use	2016-04-01	2017-05-01	1		1					1	1	362		1		1	2	0.5	2	1	≥2 months		3
Ozenoxacin				2017-05-01																	2	1			3
Semaglutide	Ozempic	drugs used in diabetes	2017-01-19	2018-01-04		1	1				1		5	387		1		1	5	14	0	1		3
Semaglutide				2018-01-04										1225							0	2		3
Semaglutide				2018-01-04										813							2	2		2			0
Semaglutide				2018-01-04										360							0	2		3			0
Semaglutide				2018-01-04										390							0	1		3			1
Enfortumab vedotin	Padcev	antineoplastic agents	2021-04-06	2021-10-29		1		1				1	1	608		1	1		1		2	2	median = 68.0	2	3	77.3	0
Pegvaliase	Palynziq	other alimentary tract and metabolism products	2021-04-14	2022-03-30		1	1				1		1	164	1		1		2		1	0	≥18	1	3		0			1
Pegvaliase				2022-03-30										285							1	0		1	3		0			1
Ritonavir, nirmatrelvir	Paxlovid	antivirals for systemic use	2021-12-01	2022-01-17	1		1					1	1	1361		1			1	1	2	1	≥18	2	2,3		1
Pemigatinib	Pemazyre	antineoplastic agents	2020-09-10	2021-09-17	1				1		1		1	107	1			1	1	6	1	0		1	2		0			1
Pertuzumab	Perjeta	antineoplastic agents	2012-08-31	2013-04-12		1		1			1		1	808		1		1	1		2	1		2	3	0	1
Sodium phenylbutyrate	Pheburane	other alimentary tract and metabolism products	2014-06-13	2015-01-26	1			1				1	2	183	1			1	1		1	0		1	3		0			1
Ingenol	Picato	antibiotics and chemotherapeutics for dermatological use	2012-02-09	2013-01-30	1		1					1	1	547		1		1	4	2	2	1			3		1
Ingenol				2013-01-30																	2	1			3		1
Ingenol				2013-01-30										458							2	1			3		1
Ingenol				2013-01-30																	2	1			3		1
Doravirine	Pifeltro	antivirals for systemic use	2017-11-17	2018-10-12	1		1				1		1	766		1		1	2	12	2	2		2	3		1
Doravirine				2018-10-12										728							2	2		2	3		1
alpelisib	Piqray	antineoplastic agents	2019-04-17	2020-03-11	1		1				1		1	572	1			1	1	8.2	2	1		2	3	0.2	1
Peginterferon Beta-1A	Plegridy	immunostimulants	2013-07-31	2015-08-10		1	1					1	1	1512		1		1	1	24	2	1	mean = 37 (range 18 to 61)		3	29
Polatuzumab vedotinxx	Polivy	antineoplastic agents	2019-10-07	2020-07-09		1			1		1		1	80	1		1		1	4.25	2	drug + second drug vs drug alone	median = 69	2	1b, 2		0
Pomalidomide	Pomalyst	immunosuppressants	2013-06-20	2014-01-20	1			1			1		1	455	1			1	1		2	drug + second drug vs second drug alone		2	3		0
Ponesimod	Ponvory	immunosuppressants	2020-05-15	2021-04-28	1		1				1		1	1133		1		1	1	27	2	2		2	3		1	1
Necitumumab	Portrazza	antineoplastic agents	2016-03-29	2017-03-16		1	1					1	1	1093	1			1	1		2	drug + second drug vs second drug alone		2	3		0
Ezogabine	Potiga	drugs for obstructive airway diseases	2011-10-31	2012-10-08	1		1					1	1	1239 (including 1 supportive trial)		1		1	2		2	1	mean = 37, median = 37 (range 14 to 74) (including supportive trial)				1
Ezogabine				2012-10-08																	2	1		4		49	1
Alirocumab	Praluent	lipid modifying agents	2015-03-20	2016-04-11		1	1				1		2	2341		1	1		5	18	2	1	mean = 60.5 (range 18 to 89)	2	3	62.2	1
Alirocumab				2016-04-11										316							2	1	mean = 63 (range 39 to 87)	2	3	65.8	1
Alirocumab				2016-04-11										735							0	1	mean = 52 (range 20 to 87)	2	3	55	1
Alirocumab				2016-04-11																	0	1			3		1
Alirocumab				2016-04-11										107							2	1	mean = 50.6 (range 18 to 80)	2	3	53.3	1
Idarucizumab	Praxbind	all other therapeutic products	2015-03-04	2016-04-29		1			1		1		1	283		1	1		4	NA	2	1		2	1	93.3	1
Idarucizumab				2016-04-29																	2	1		2	1		1
Idarucizumab				2016-04-29																	2	1		2	1		1
Idarucizumab				2016-04-29										123							1	0		1	3		0			1
Letermovir	Prevymis	antivirals for systemic use	2017-04-10	2017-11-01	1			1				1	1	570	1		1		1	6	2	1		2	3		1
Cysteamine	Procysbi	other alimentary tract and metabolism products	2016-01-21	2017-06-13	1			1			1		1	43	1			1	2	48.75	2	2	6 to 26	2			0		1
Cysteamine				2017-06-13										59							1	0	≤6 to 26	1			0			1
Bromfenac	Prolensa	ophthalmologicals	2014-04-04	2015-03-26	1		1					1	1	220		1		1	2	0.5	2	1		2	3		1
Bromfenac				2015-03-26										220							2	1		2	3		1
Ripretinib	Qinlock	antineoplastic agents	2019-12-23	2020-06-19	1			1			1		1	129	1			1	1		2	1		2	3
Edaravone	Radicava	other nervous system drugs	2018-03-09	2018-10-03	1			1				1	1	137	1		1		1	6	2	1			3		1
Peramivir	Rapivab	antivirals for systemic use	2016-01-25	2017-01-05	1		1					1	1	300		1		1	1	NA	2	1		3	2		1
Glycerol Phenylbutyrate	Ravicti	other alimentary tract and metabolism products	2014-04-25	2016-03-16	1			1			1		1	45	1				1		2	1		2	3		1		1
Calcifediol	Rayaldee	vitamins	2017-05-09	2018-07-10	1		1				1		1	429		1			2	6.5	2	1	mean = 66 (range 25 to 85)	3		50	1
Calcifediol				2018-07-10																	2	2		3			1
Coagulation factor IX (recombinant) pegylated	Rebinyn	antihemorrhagics	2016-12-12	2017-11-29		1	1				1		3	73	1			1	1	13	2	0		3	3	100	1			1
Luspatercept	Reblozyl	antianemic preparations	2020-03-05	2020-09-25		1		1				1	1	336	1		1		1	12	2	1		2	3		1
Follitropin delta	Rekovelle	sex hormones and modulators of the genital system	2015-12-09	2018-03-22		1	1					1	1	1326					1		2	2	18 to 40	2	3	0	1
Evolocumab	Repatha	lipid modifying agents	2014-09-25	2015-09-10		1	1				1		2	329	1			1	4	13	2	1	mean = 51 (range 19 to 79)	3	3	58	1
Evolocumab				2015-09-10										2067							2	2		3	3		1
Evolocumab				2015-09-10										139							2	1	mean = 59 (range 35 to 75)	2	3	60	1
Evolocumab				2015-09-10										49							2	1	mean = 31	2	3	51	1
Selpercatinib	Retevmo	antineoplastic agents	2020-09-10	2021-06-15	1				1		1		3	179	1			1	1		1	0		1	1,2		0			1
Teduglutide	Revestive	other alimentary tract and metabolism products	2014-12-01	2015-09-04		1		1				1	1	86	1		1		2	6	2	1	mean = 50.3	2			1
Teduglutide				2015-09-04										83							2	1		3			1
Brexpiprazole	Rexulti	psycholeptics	2016-02-26	2017-02-16	1		1					1	1			1		1	4	13	2	1		4	3		1
Brexpiprazole				2017-02-16																	2	1		4	3		1
Brexpiprazole				2017-02-16																	2	1,2		3	3		1
Brexpiprazole				2017-02-16																	2	1		2	3		1
Belumosudil mesylate	Rholistiq	immunosuppressants	2020-11-03	2022-03-23	1			1			1		1	132	1		1		1	9.2	2			2	2
upadacitinib	Rinvoq	immunosuppressants	2019-01-16	2019-12-23	1		1					1	1	947		1		1	5	12	2	2		3	3
upadacitinib				2019-12-23										648							2	2		3	3
upadacitinib				2019-12-23										661							2	1		3	3
upadacitinib				2019-12-23										1629							2	1,2		3	3
upadacitinib				2019-12-23										499							2	1		3	3
Ivermectin	Rosiver	other alimentary tract and metabolism products	2014-05-06	2015-04-22	1		1					1	1	1371		1	1		2	14	2	1	≥18	2	3		1
Ivermectin				2015-04-22																	2	1		2	3		1
entrectinib	Rozlytrek	antineoplastic agents	2019-05-08	2020-02-10	1				1		1		1	54	1			1	3		1	0	Median =57	1	1		0			1
entrectinib				2020-02-10																	1	0		1	1		0			1
entrectinib				2020-02-10																	1	0		1	2		0			1
Fostemsavir Tromethamine	Rukobia	antivirals for systemic use	2021-03-05	2021-10-01	1			1			1		1	272		1	1		1	24	2	1		2	3		1
Rupatadine	Rupall	antihistamines for systemic use	2015-08-04	2016-07-20	1		1					1	4	379					6	3	2	1,2	≥12	3	3		1
Rupatadine				2016-07-20										736							2	1,2		3	3		1
Rupatadine				2016-07-20										587							2	1		3		30	1
Rupatadine				2016-07-20																	2	1		3			1
Rupatadine				2016-07-20																	0		6 to 11
Rupatadine				2016-07-20																	0		2 to 6
Amifampridine	Ruzurgi	other nervous system drugs	2019-12-20	2020-08-10	1			1				1	1	32	1			1	1		2	1	mean = 56 (range 23 to 83)		1,2	33	1
Amivantamab	Rybrevant	antineoplastic agents	2021-07-05	2022-03-30		1			1		1		1	77		1	1		1		1	0	median = 62 (rangeg 36 to 84)	6	1	38.8	0			1
Midostaurin	Rydapt	antineoplastic agents	2016-12-09	2017-07-21	1			1				1	1	717	1		1		1		2	2	18 to 60	2	3		1
Tafluprost	Saflutan	ophthalmologicals	2013-06-10	2014-05-26	1		1					1	1	458		1		1	2	12	2	2		2	3		1		1
Tafluprost				2014-05-26										643							2	2			3		1
Anifrolumab	Saphnelo	immunosuppressants	2020-11-09	2021-11-30		1	1					1	1	457		1	1		2	13	2	1	≥18 to <70	3	3		1
Anifrolumab				2021-11-30																	2	1		2	3		1
Isatuximab	Sarclisa	antineoplastic agents	2019-06-28	2020-04-29		1	1				1		1	307	1			1	1		2	drug + second drug vs second drug alone	median = 67 (range 36 to 86)	2	3		0
Varicella-zoster virus glycoprotein E	Shingrix	vaccines	2016-11-17	2017-10-13		1	1					1	1	15411					2	35	2	1	mean = 62.3	2	3		1
Varicella-zoster virus glycoprotein E				2017-10-13										13900						6	2	1	mean = 75.6	2	3		1
Pasireotide	Signifor	pituitary and hypothalamic hormones and analogues	2011-02-08	2013-09-23	1		1				1		1	162	1		1		1		2	0		2	3					1
Brodalumab	Siliq	immunosuppressants	2016-05-24	2018-03-06		1	1					1	1	4373		1		1	3	16	2	1	≥18	2			1
Brodalumab				2018-03-06																	2	1,2		2			1
Brodalumab				2018-03-06																	2	1,2		2			1
Tedizolid	Sivextro	antibacterterials for systemic use	2014-04-01	2015-03-17	1		1					1	1	1333		1		1	2	0.2	2	2		2	3		1		1
Tedizolid				2015-03-17																	2	2		2	3		1		1
risankizumab	Skyrizi	immunosuppressants	2018-05-07	2019-04-17		1	1					1	1	997		1		1	4	13	2	1,2		3	3		1
risankizumab				2019-04-17																	2	1,2		3	3		1
risankizumab				2019-04-17										507							2	1		2	3		1
risankizumab				2019-04-17										605							2	2		2	3		1
Palovarotene	Sohonos	other drugs for disorders of the musculo-skeletal system	2021-04-23	2022-01-21	1			1			1		1	107	1				1	48	1	0	≥4	1	3		0			1
Sofosbuvir	Sovaldi	antivirals for systemic use	2013-05-21	2013-12-13	1			1			1		1	327		1	1		4	3	1	0		1	3		0			1
Sofosbuvir				2013-12-13										499							2	2		2	3		0
Sofosbuvir				2013-12-13										278							2	1		2	3		1
Sofosbuvir				2013-12-13										201							2	0		2	3		1			1
Elasomeran (mRNA)	Spikevax	vaccines	2021-05-15	2021-09-16		1	1					1	1	30351					1	24	2	1	median = 52 (range 18 to 95)	2	3	52.7	1
Nusinersen	Spinraza	antineoplastic agents	2016-11-10	2017-06-29	1		1					1	1	173 (all clinical trials)	1		1		1		2	2		2	3		1
Ertugliflozin	Steglatro	drugs used in diabetes	2017-04-13	2018-05-09	1		1				1		2	461		1		1	4	13	2	1	mean = 56 to 59	3	3	46 to 57	1
Ertugliflozin				2018-05-09										621							2	1		3	3		1
Ertugliflozin				2018-05-09										463							2	1		3	3		1
Ertugliflozin				2018-05-09										1326							2	2		3	3		1
Regorafenib	Stivarga	antineoplastic agents	2012-08-15	2013-03-11	1			1				1	1	760	1		1		1	1.75	2	1		2	3		1
Asfotase Alfa	Strensiq	other alimentary tract and metabolism products	2014-11-14	2015-08-14		1			1			1	1	13	1		1		2		1	0	6 to 12	1	2		0			1
Asfotase Alfa				2015-08-14										28							1	0	0 to 71 months	1	2		0			1
Elvitgravir, Emtricitabine, Tenofovir, Cobicistat	Stribild	antivirals for systemic use	2011-12-19	2012-11-26	1		1				1		1	1408		1		1	2	12	2	2	median = 37-39	2	3	88-92	1
Elvitgravir, Emtricitabine, Tenofovir, Cobicistat				2012-11-26																	2	2		2	3		1
Olodaterol	Striverdi respimat	drugs for obstructive airway diseases	2012-06-28	2013-06-11	1		1				1		1	3104		1		1	4	12	2	1	≥40			77	1
Olodaterol				2013-06-11																	2	1					1
Olodaterol				2013-06-11																	2	1					1
Olodaterol				2013-06-11																	2	1					1
Solriamfetol hydrochloride	Sunosi	psychoanaleptics	2020-03-30	2021-05-13	1		1					1	2	239	1			1	2	3	2	1		4	3		1
Solriamfetol hydrochloride				2021-05-13										476							2	1		5	3		1
Asunaprevir	Sunvepra	antivirals for systemic use	2014-05-16	2016-03-09	1		1					1	1	747					1	6	2	1		2	3
Recombinant haemagglutinin protein-strain B(yamagata) + strain A(H1N1)+strain A(H3N2)+strain B(victoria)	Supemtek	vaccines	2020-01-31	2021-01-14		1	1				1		1	8963					3	NA	2	2	mean = 62.5	2	3	42	1		1
Recombinant haemagglutinin protein-strain B(yamagata) + strain A(H1N1)+strain A(H3N2)+strain B(victoria)				2021-01-14										1350							2	2	18-49	2	3	35	1
Recombinant haemagglutinin protein-strain B(yamagata) + strain A(H1N1)+strain A(H3N2)+strain B(victoria)				2021-01-14										4648							2	1	mean = 32.5	2	3	41	1
Siltuximab	Sylvant	immunosuppressants	2014-04-28	2014-12-03		1		1				1	1	79		1		1	1		2	1	median = 48 (range 20 to 78)	2	2	66	1
Tezacaftor, Ivacaftor	Symdeko	other respiratory system products	2017-11-17	2018-06-27	1			1			1		1	504	1			1	2	6	2	1	mean = 26.3	2	3		1
Tezacaftor, Ivacaftor				2018-06-27										244							2	1	mean = 34.8	3	3		1
Dabrafenib	Tafinlar	antineoplastic agents	2012-07-31	2013-07-16	1		1					1	1	250	1			1	1		2	2		2	3		0
Osimertinib	Tagrisso	antineoplastic agents	2015-10-01	2016-07-05	1				1		1		1	201	1			1	2	8.2	1	0		1	2		0			1
Osimertinib				2016-07-05										210							1	0		1	2		0			1
Lanadelumab	Takhzyro	other hematological agents	2018-02-22	2018-09-19		1		1				1	1	125	1			1	1	6.5	2	1		4	3		1
Ixekizumab	Taltz	immunosuppressants	2015-06-05	2016-05-25		1	1					1	1	3866				1	3	3	2	1		3	3		1
Ixekizumab				2016-05-25																	2	1,2		4	3		1
Ixekizumab				2016-05-25																	2	1,2		4	3		1
talazoparib	Talzenna	antineoplastic agents	2018-09-28	2019-09-06	1		1				1		1	431		1		1	1		2	2		2	3	0	0
Fostamatinib	Tavalisse	antihemorrhagics	2019-09-30	2020-11-19	1			1			1		1	76	1		1		2	6	2	1		2	3		1
Fostamatinib				2020-11-19										74							2	1		2	3		1
Brexucabtagene autoleucel	Tecartus	antineoplastic agents	2020-11-13	2021-06-08		1		1			1		1	88	1				1		1	0	median = 65 (range 38 to 79)	1	2	84	0			1
Atezolizumab	Tecentriq	antineoplastic agents	2016-07-18	2017-04-12		1			1		1		1	429		1		1	1	12	1	0		1	2		0			1
Dimethyl fumarate	Tecfidera	immunosuppressants	2012-04-16	2013-04-03	1		1					1	1	1234	1		1		2	24	2	1	median = 37 to 39	3	3		1
Dimethyl fumarate				2013-04-03										1054							2	1,2		4	3		1
Inotersen sodium	Tegsedi	other nervous system drugs	2018-03-17	2018-10-03	1			1				1	1	172	1		1		1	16.5	2	1	median = 73	2	3		1
Tepotinib hydrochloride	Tepmetko	antineoplastic agents	2020-07-31	2021-05-27	1				1		1		1		1			1	1		1	0		1	2	50	0			1
tibolone	Tibella	sex hormones and modulators of the genital system	2017-06-01	2019-05-10	1		1					1	2	150					2	12	0	1		2		0
tibolone				2019-05-10										220							0	2		2		0
Dolutegravir	Tivicay	antivirals for systemic use	2012-12-17	2013-10-31	1		1				1		1	822		1		1	4	24	2	2		2	3		1		1
Dolutegravir				2013-10-31										833							2	2		2	3		1		1
Dolutegravir				2013-10-31										719							2	2		2	3		1		1
Dolutegravir				2013-10-31										183							1	0		1	3		0			1
Guselkumab	Tremfya	immunosuppressants	2016-12-25	2017-11-10		1	1					1	1	1829		1		1	2	4	2	1,2	≥18	3	3		1
Guselkumab				2017-11-10																	2	1,2		3	3		1
Flextouch (insulin degludec)	Tresiba	drugs used in diabetes	2016-09-13	2017-08-25		1	1				1		1	629		1		1	9	13	2	2		2	3		0		1
Flextouch (insulin degludec)				2017-08-25										456							2	2		2	3		0		1
Flextouch (insulin degludec)				2017-08-25										493							2	2		3	3		0		1
Flextouch (insulin degludec)				2017-08-25										1030							2	2		2	3		0		1
Flextouch (insulin degludec)				2017-08-25										460							2	2		2	3		0		1
Flextouch (insulin degludec)				2017-08-25										687							2	2		3	3		0		1
Flextouch (insulin degludec)				2017-08-25										435							2	2		2	3		0		1
Flextouch (insulin degludec)				2017-08-25										1066							2	2		2	3		0		1
Flextouch (insulin degludec)				2017-08-25										458							2	2		2	3		0	1
Ferric pyrophosphate citrate	Triferic Avnu	antianemic preparations	2020-05-25	2021-04-22	1		1				1		1	305		1		1	2	12	2	1	mean = 59 (range 23 to 89)	2	3	68	1
Ferric pyrophosphate citrate				2021-04-22										294							2	1	mean = 60 (range 20 to 89)	2	3	59	1
Ivacaftor, elexacaftor, tezacaftor	Trikafta	other respiratory system products	2020-12-04	2021-06-18	1			1			1		1	403	1			1	3	6	2	1	mean = 26.2	2	3		1
Ivacaftor, elexacaftor, tezacaftor				2021-06-18										107							2	2	mean = 28.4	2	3		1
Ivacaftor, elexacaftor, tezacaftor				2021-06-18										258							2	2	mean = 37.7	2	3		1
Vortioxetine	Trintellix	psychoanaleptics	2012-09-28	2014-10-22	1		1					1	1	313		1		1	11	2	2	1	mean range 43 to 47	3		34	1
Vortioxetine				2014-10-22										451							2	1		3			1
Vortioxetine				2014-10-22										417							2	1		3			1
Vortioxetine				2014-10-22										458							2	1		3			1
Vortioxetine				2014-10-22										690							2	1		4			1
Vortioxetine				2014-10-22										578							2	1		2			1
Vortioxetine				2014-10-22										302							2	1		2			1
Vortioxetine				2014-10-22										445							2	1		3			1
Vortioxetine				2014-10-22										457							2	1		3			1
Vortioxetine				2014-10-22										434							2	1		3			1
Vortioxetine				2014-10-22										300							2	1	range 64 to 88	2			1
Sacituzumab govitecan	Trodelvy	antineoplastic agents	2021-01-25	2021-09-24		1		1			1		1	529		1	1		1		2	2	median = 54 (range 27 to 82)	2	3	0.4	0
plecanatide	Trulance	drugs for constipation	2018-09-20	2019-10-10	1		1					1	1	699		1		1	2	3	2	1	mean = 44 (range 18 to 83)	2		26	1
plecanatide				2019-10-10										754							2	1		2			1
Dulaglutide	Trulicity	drugs used in diabetes	2014-02-10	2015-11-10		1	1				1		1	972		1		1	4	13	2	1,2		3	3		1		1
Dulaglutide				2015-11-10										599							2	2		2	3		0		1
Dulaglutide				2015-11-10										807							2	2		3	3		0
Dulaglutide				2015-11-10										884							2	2		3	3		0
Infigratinib phosphate	Truseltiq	antineoplastic agents	2020-11-30	2021-09-27	1				1		1		1	108	1			1	1		1	0		1	2		0			1
Aclidinium	Tudorza genuair	drugs for obstructive airways diseases	2012-07-31	2013-07-29	1		1				1		1	1933		1	1		3	6	2	1	40	3			1
Aclidinium				2013-07-29																	2	1		3			1
Aclidinium				2013-07-29																	2	1		3			1
Tucatinib	Tukysa	antineoplastic agents	2020-01-20	2020-06-05	1			1			1		1	612	1			1	1	7.3	2	1		2	2	0	1
ravulizumab	Ultomiris	immunosuppressants	2018-09-13	2019-08-28		1	1					1	1	246	1			1	2	6.5	2	2		2	3		0		1
ravulizumab				2019-08-28										195							2	2		2	3		0		1
Dinutuximab	Unituxin	antineoplastic agents	2017-12-14	2018-11-28		1	1				1		1	113	1		1		1	6.5	2	drug + second drug vs second drug alone		2	3		0
Selexipag	Uptravi	antithrombotic agents	2015-02-13	2016-01-20	1		1					1	1	1156	1			1	1	median = 17.7	2	1	mean = 48.1 (range 18 to 80)	2	3	20.2	1
Polidocanol	Varithena	vasoprotectives	2014-08-20	2015-08-04	1		1					1	1	511		1		1	2	2	2	1	50	3	3	25	1
Polidocanol				2015-08-04																	2	1		3	3		1
icosapent ethyl	Vascepa	lipid modifying agents	2019-04-29	2019-12-30	1			1				1	1	8179		1			1		2	1	median = 64 (range 44 to 92)	2		71.2	1
Corynebacterium Diphtheriae CRM-197 Protein, Pneumococcal Polysaccharide Serotypes: 1, 3, 4, 5, 6A, 6B, 7F, 9V, 14, 18C, 19A, 19F, 22F, 23F, 33F	Vaxneuvance	vaccines	2020-12-14	2021-11-16		1	1				1		1	1202					4	NA	2	2	mean = 66 (range 50 to 92)	2	3	44
Corynebacterium Diphtheriae CRM-197 Protein, Pneumococcal Polysaccharide Serotypes: 1, 3, 4, 5, 6A, 6B, 7F, 9V, 14, 18C, 19A, 19F, 22F, 23F, 33F				2021-11-16										2340							2	2	≥50		3		1
Corynebacterium Diphtheriae CRM-197 Protein, Pneumococcal Polysaccharide Serotypes: 1, 3, 4, 5, 6A, 6B, 7F, 9V, 14, 18C, 19A, 19F, 22F, 23F, 33F				2021-11-16										1515							2	2	18 to 49	2	3		1
Corynebacterium Diphtheriae CRM-197 Protein, Pneumococcal Polysaccharide Serotypes: 1, 3, 4, 5, 6A, 6B, 7F, 9V, 14, 18C, 19A, 19F, 22F, 23F, 33F				2021-11-16										652							2	2	≥50	2	3		1
Chadox1-S (recombinant)	Vaxzevria	vaccines	2021-06-14	2021-11-19		1	1					1	1	11636					2	2.33	2	2	≥18	2	2,3	39.3	1
Chadox1-S (recombinant)				2021-11-19																	2	2	≥18	2	3		1
Remdesivir	Veklury	antivirals for systemic use	2020-06-19	2020-07-27	1				1			1	1	1063		1	1		1	1	2	1		2	3		1
Sucroferric oxyhydroxide	Velphoro	all other therapeutic products	2016-12-22	2018-01-05	1		1				1		1	835		1			2	6.75	2	2			2		0
Sucroferric oxyhydroxide				2018-01-05																	2	2			3		0
Patiromer sorbitex calcium	Veltassa	all other therapeutic products	2017-10-20	2018-10-03	1		1				1		1	243		1		1	2	13	2	1		2	3	61	1
Patiromer sorbitex calcium				2018-10-03										304							2				2
Venetoclax	Venclexta	antineoplastic agents	2015-12-21	2016-09-30	1				1		1		1	107	1		1		1	12.1	1	0		1	2		0			1
abemaciclib	Verzenio	antineoplastic agents	2018-04-16	2019-04-05	1		1				1		3	493		1		1	3		2	1		2	3	0	1
abemaciclib				2019-04-05										669							2	1		2	3	0
abemaciclib				2019-04-05										132							1	0		1		0	0			1
Eluxadoline	Viberzi	antidiarrheals, intestinal antiinflammatory/antiinfective agents	2015-12-11	2017-01-26	1		1					1	1	2425		1		1	2	13	2	1			3	33	1
Eluxadoline				2017-01-26																	2	1			3		1
Vilazodone	Viibryd	psychoanaleptics	2014-07-29	2015-07-16	1		1					1	1			1		1	4	2.5	2	1	18 to 70	2	3
Vilazodone				2015-07-16																	2	1		2	3
Vilazodone				2015-07-16																	2	1		2	3
Vilazodone				2015-07-16																	2	1		2	3
Elosulfase Alfa	Vimizim	other alimentary tract and metabolism products	2013-11-26	2014-07-02		1		1			1		1	176	1		1		1	6	2	1	5 to 57	3	3		1
larotrectinib	Vitrakvi	antineoplastic agents	2018-09-18	2019-07-10	1				1		1		3	8	1		1		3		1	0		1	1		0			1
larotrectinib				2019-07-10										44							1	0		1	2		0			1
larotrectinib				2019-07-10										21							1	0		1	1,2		0			1
Dacomitinib monohydrate	Vizimpro	antineoplastic agents	2018-03-16	2019-02-26	1		1				1		1	452	1			1	1		2	2	62	2	3	36.7	0	1
cabotegravir sodium	Vocabria	antivirals for systemic use	2019-04-29	2020-03-18	1		1				1		2	629		1			2	12	2	2		2	3				1
cabotegravir sodium				2020-03-18										616							2	2		2	3				1
von Willebrand factor (recombinant)	Vonvendi	antihemorrhagics	2018-01-26	2019-01-10		1	1					1	2	37	1		1		2	NA	1			4	3		0
von Willebrand factor (recombinant)				2019-01-10										15							1				3		0
Sofosbuvir, velpatasvir, voxilaprevir	Vosevi	antivirals for systemic use	2017-01-27	2017-08-16	1			1				1	2	415	1			1	2	3	2	1			3		1
Sofosbuvir, velpatasvir, voxilaprevir				2017-08-16										333							2	2			3		0
Eptinezumab	Vyepti	analgesics	2020-02-03	2021-01-11		1	1					1	1	888		1		1	2	12	2	1		3			1
Eptinezumab				2021-01-11										1072							2	1		3			1
tafamidis meglumine	Vyndaqel	other nervous system drugs	2019-06-03	2020-01-20	1			1				1	1	441	1		1		1	30	2	1	mean = 74.5 (drug), 74.1 (placebo)	3	3	88.7	1
Latanoprostene Bunod	Vyzulta	ophthalmologicals	2018-01-24	2018-12-27	1		1				1		1	840		1		1	2	12	2	2		2			1		1
Latanoprostene Bunod				2018-12-27																	2	2		2			1		1
Pitolisant hydrochloride	Wakix	other nervous system drugs	2020-04-06	2021-05-25	1		1					1	2	94	1		1		3	2	2	1,2	33 to 40	3		50	1
Pitolisant hydrochloride				2021-05-25										164							2	1,2	≥18	3			1
Pitolisant hydrochloride				2021-05-25										105							2			2			1
Tofacitinib	Xeljanz	immunosuppressants	2012-04-03	2014-04-17	1		1					1	1	610		1	1		5	6	2	1	mean = 50 to 56		3	13 to 20	1
Tofacitinib				2014-04-17										792							2	1			3		1
Tofacitinib				2014-04-17										717							2	1,2			3		1
Tofacitinib				2014-04-17										797							2	1			3		1
Tofacitinib				2014-04-17										399							2	1			3		1
Lefamulin	Xenleta	antibacterterials for systemic use	2019-11-07	2020-07-10	1			1			1		1	551		1		1	2	0.5	2	2	≥18	2	3		1		1
Lefamulin				2020-07-10										738						0.25	2	2			3		1		1
Telotristat etiprate	Xermelo	other alimentary tract and metabolism products	2017-11-01	2018-10-10	1		1				1		1	136	1		1		1	3	2	1.2		3	3		1
Lifitegrast	Xiidra	ophthalmologicals	2016-10-28	2017-12-22	1		1					1	1	2247		1	1		4	3	2	1		2	1	24	1
Lifitegrast				2017-12-22																	2	1		2	3		1
Lifitegrast				2017-12-22																	2	1		2	3		1
Lifitegrast				2017-12-22																	2	1		2	3		1
Radium-223 dichloride	Xofigo	therapeutic radiopharmaceuticals	2012-12-21	2013-12-12		1	1					1	1	921		1	1		1	6	2	1		2	3	100	1
baloxavir marboxil	Xofluza	antivirals for systemic use	2019-04-30	2020-02-19	1		1					1	1	685		1	1		2	NA	2	1	12 to 64	2	3		1
baloxavir marboxil				2020-02-19																	2	1	≥12	2	3		1
gilteritinib fumarate	Xospata	antineoplastic agents	2019-05-22	2019-12-23	1			1				1	1	371	1			1	1		2	2		2	3		0
Enzalutamide	Xtandi	endocrine therapy	2012-10-26	2013-05-29	1			1				1	1	1199		1		1	1		2	1		2	3	100
Finafloxacin	Xtoro	otologicals	2014-06-05	2016-03-11	1		1					1	1	686		1		1	2	0.25	2	vehicle control	≥6 months	2	3		1
Finafloxacin				2016-03-11										548							2	vehicle control	≥6 months	2	3		1
Dalbavancin	Xydalba	antibacterterials for systemic use	2017-12-21	2018-09-04	1			1			1		1	1312		1		1	3	0.5	2	2		2	3		1		1
Dalbavancin				2018-09-04																	2	2		2	3		1		1
Dalbavancin				2018-09-04										698								0		2	3		1		1
Axicabtagene ciloleucel	Yescarta	antineoplastic agents	2018-07-23	2019-02-13		1		1			1		1	111	1				1		1	historical control		1	1.2		0			1
Rifaximin	Zaxine	antidiarrheals, intestinal antiinflammatory/antiinfective agents	2013-01-14	2013-08-13	1			1				1	1	299					2	24	2	1		2	3		1
Rifaximin				2013-08-13										322							1	0		1	3		0			1
niraparib	Zejula	antineoplastic agents	2018-06-04	2019-06-27	1		1				1		1	553	1			1	1	8.9	2	1		2	3	0
Elbasvir, Grazoprevir	Zepatier	antivirals for systemic use	2015-06-30	2016-01-19	1			1			1		2	950		1		1	3	12	2	1		2	3		1
Elbasvir, Grazoprevir				2016-01-19																	1	0		1	3	84	0			1
Elbasvir, Grazoprevir				2016-01-19																	2	drug + second drug, varying treatment periods		4	3	86	0
Ozanimod	Zeposia	immunosuppressants	2019-10-25	2020-10-02	1		1					1	1			1		1	2	24	2	2		2	3		1
Ozanimod				2020-10-02																	2	2		2	3		1
Lurbinectedin	Zepzelca	antineoplastic agents	2020-12-16	2021-09-29	1				1		1		1	105	1			1	1		1	0	median = 60 (range 40 to 83)	1	2	60	0			1
Ceftolozane Sulfate and Tazobactam Sodium	Zerbaxa	antibacterterials for systemic use	2014-09-15	2015-09-30	1		1					1	2	806		1		1	2	0.29	2	2		2	3		1		1
Ceftolozane Sulfate and Tazobactam Sodium				2015-09-30																	2	2		2	3		1		1
Daclizumab beta	Zinbryta	immunosuppressants	2015-12-21	2016-12-08		1	1					1	1	1841		1	1		1	36	2	2	mean = 36	2	3		1
Onasemnogene abeparvovec	Zolgensma	other drugs for disorders of the musculo-skeletal system	2020-05-21	2020-12-15		1		1				1		22	1				4		1	0	0.5 to 5.9 months	1	3		0			1
Onasemnogene abeparvovec				2020-12-15									1	15							1	0	mean = 3.4 months (range 0.9 to 7.9 months)	1	1		0			1
Onasemnogene abeparvovec				2020-12-15										33							1	0	<6 months	1	3		0			1
Onasemnogene abeparvovec				2020-12-15										29							1	0	<6 weeks	1	3		0			1
Turoctocog alfa	Zonovate	antihemorrhagics	2013-12-16	2014-12-08		1	1					1	3	150					1	NA	1	0		1		100	0			1
Vorapaxar	Zontivity	antithrombotic agents	2014-10-31	2016-05-13	1		1					1	1	26449		1	1		1	24	2	1		2			1
Idelalisib	Zydelig	antineoplastic agents	2014-02-28	2015-03-27	1				1		1		2	150	1		1		2		1	0	median = 62 (range 33 to 84)	1	2	54	0
Idelalisib				2015-03-27										229							2	1	median = 71 (range 47 to 92)	2	3	65.5	1
Ceritinib	Zykadia	antineoplastic agents	2014-06-16	2015-03-27	1			1			1		2	304		1		1	1		1	0		1	1		0
					211	115	202	81	40	3	159	166	406		140	156	105	178	664									7	45	114
